# Supplementary material for: Stimulation of adaptive gene amplification by origin firing under replication fork constraint
Source: Nucleic Acids Res. 2022 Jan 8;50(2):915–36. doi: 10.1093/nar/gkab1257 (PMC8789084; doi:10.1093/nar/gkab1257)
Supplement: gkab1257_Supplemental_Files [file gkab1257_supplemental_files.zip]

Archive with 4 entries (4 files):
- Supplementary Material - revised.pdf
- Supplementary Table 1.xlsx
- Supplementary Table 2.xlsx
- Supplementary Table 3.xlsx
