# Supplementary material for: Stimulation of adaptive gene amplification by origin firing under replication fork constraint
Source: Nucleic Acids Res. 2022 Jan 8;50(2):915–36. doi: 10.1093/nar/gkab1257 (PMC8789084; doi:10.1093/nar/gkab1257)
Supplement: gkab1257_Supplemental_Files [file gkab1257_supplemental_files.zip › Supplementary Table 1.xlsx]

## Sheet: Sheet1
	ID	Name	Genotype	Ref
	YAW35	BY4741	MATa his3Δ1 leu2Δ0 met15Δ0 ura3Δ0	Boeke lab (4)
		mrc1Δ	MATa his3Δ1 leu2Δ0 met15Δ0 ura3Δ0 mrc1Δ::kan	Invitrogen Yeast Deletion Collection
		ctf4Δ	MATa his3Δ1 leu2Δ0 met15Δ0 ura3Δ0 ctf4Δ::kan	Invitrogen Yeast Deletion Collection
	YAW61	H3K56Q	MATa his3Δ200 leu2Δ0 lys2Δ0 trp1Δ63 ura3Δ0 met15Δ0 can1::MFA1pr-HIS3 hht1-hhf1::NatMX4 hht2-hhf2::[H3K56Q-HHFS]*-URA3	Dharmacon - Non-essential Histone H3 and H4 Mutant collection (5)
	YCJ3	hst3Δhst4Δ	MATa his3Δ1 leu2Δ0 met15Δ0 ura3Δ0 hst3Δ::kan hst4Δ::leu2	Lab Strain
	YJH212	hda1Δsir2Δ	MATa his3Δ1 leu2Δ0 met15Δ0 ura3Δ0 sir2Δ::hyg hda1Δ::kan	Lab Strain
	YRH177	nhp6AΔnhp6BΔ	MATa his3Δ1 leu2Δ0 met15Δ0 ura3Δ0 nhp6AΔ::kan nhp6BΔ::nat	Lab Strain
	YAW110	pol2-DAmP	MATa his3~D1 leu2~D0 ura3~D0 met15? pol2-DAmP::::kan	Dharmacon - Yeast DAmP collection (6)
	YAW54	H3K9Q	MATa his3Δ200 leu2Δ0 lys2Δ0 trp1Δ63 ura3Δ0 met15Δ0 can1::MFA1pr-HIS3 hht1-hhf1::NatMX4 hht2-hhf2::[H3K9Q-HHFS]*-URA3	Dharmacon - Non-essential Histone H3 and H4 Mutant collection (PMID: 18805098)
	YAW56	H3K27Q	MATa his3Δ200 leu2Δ0 lys2Δ0 trp1Δ63 ura3Δ0 met15Δ0 can1::MFA1pr-HIS3 hht1-hhf1::NatMX4 hht2-hhf2::[H3K27Q-HHFS]*-URA3	Dharmacon - Non-essential Histone H3 and H4 Mutant collection (PMID: 18805098)
	YAW55	H3K9R	MATa his3Δ200 leu2Δ0 lys2Δ0 trp1Δ63 ura3Δ0 met15Δ0 can1::MFA1pr-HIS3 hht1-hhf1::NatMX4 hht2-hhf2::[H3K9R-HHFS]*-URA3	Dharmacon - Non-essential Histone H3 and H4 Mutant collection (PMID: 18805098)
	YAW111	cdc45-DAMP	MATa his3Δ1 leu2Δ0 ura3Δ0 met15? cdc45-DAmP::::kan	Dharmacon - Yeast DAmP collection (6)
	YAW208	smc2-DAMP	MATa his3Δ1 leu2Δ0 ura3Δ0 met15? smc2-DAmP::::kan	Dharmacon - Yeast DAmP collection (6)
	YAW107	smc1-DAMP	MATa his3Δ1 leu2Δ0 ura3Δ0 met15? smc1-DAmP::::kan	Dharmacon - Yeast DAmP collection (6)
	YAW109	smc5-DAMP	MATa his3Δ1 leu2Δ0 ura3Δ0 met15? smc5-DAmP::::kan	Dharmacon - Yeast DAmP collection (6)
	YAW112	dna2-DAMP	MATa his3Δ1 leu2Δ0 ura3Δ0 met15? dna2-DAmP::::kan	Dharmacon - Yeast DAmP collection (6)
	YAW62	H3K56R	MATa his3Δ200 leu2Δ0 lys2Δ0 trp1Δ63 ura3Δ0 met15Δ0 can1::MFA1pr-HIS3 hht1-hhf1::NatMX4 hht2-hhf2::[H3K56R-HHFS]*-URA3	Dharmacon - Non-essential Histone H3 and H4 Mutant collection (5)
	YRH23	3xCUP1	MATα his3Δ1 leu2Δ0 lys2Δ0 ura3Δ0 ade2Δ::Leu2 cup1Δ::Ade2-3xCUP1	Lab strain (7)
	YRH42	3xCUP1 rtt109Δ	Mat? his3Δ1 leu2Δ0 lys2Δ0 ura3Δ0 rtt109Δ:kan ade2Δ::Leu2 cup1Δ::Ade2-3xCUP1	Lab strain (7)
	YAW8	3xCUP1 pol32Δ	MATα his3Δ1 leu2Δ0 lys2Δ0 ura3Δ0 ade2Δ::Leu2 cup1Δ::Ade2-3xCUP1 pol32Δ::nat	This study
	YAW67	3xCUP1 pol32Δrtt109Δ	MATα his3Δ1 leu2Δ0 lys2Δ0 ura3Δ0 ade2Δ::Leu2 cup1Δ::Ade2-3xCUP1 pol32Δ::nat rtt109Δ::kan	This study
	YAW128	3xCUP1 rnh1Δrnh201Δ	MATα his3Δ1 leu2Δ0 lys2Δ0 ura3Δ0 ade2Δ::Leu2 cup1Δ::Ade2-3xCUP1 rnh1Δ::nat rnh201Δ::kan	This study
	YAW113	3xCUP1 thp1Δ	MATα his3Δ1 leu2Δ0 lys2Δ0 ura3Δ0 ade2Δ::Leu2 cup1Δ::Ade2-3xCUP1 thp1Δ::nat	This study
	YAW257	3xCUP1 sac3Δ	MATα his3Δ1 leu2Δ0 lys2Δ0 ura3Δ0 ade2Δ::Leu2 cup1Δ::Ade2-3xCUP1 sac3Δ::nat	This study
	YAW154	3xCUP1 med31Δ	MATα his3Δ1 leu2Δ0 lys2Δ0 ura3Δ0 ade2Δ::Leu2 cup1Δ::Ade2-3xCUP1 med31Δ::nat	This study
	YAW368	3xCUP1 srb2Δ	MATα his3Δ1 leu2Δ0 lys2Δ0 ura3Δ0 ade2Δ::Leu2 cup1Δ::Ade2-3xCUP1 srb2Δ::nat	This study
	YJH893	PGAL1-HA	MATa his3Δ1 leu2Δ0 met15Δ0 ura3Δ0 ade2::MET25 cup1::17x[PGAL1-3HA]-ADE2 pRS316-CUP1	Lab strain (7)
	YAW252	PGAL1-HA sac3Δ	MATa his3Δ1 leu2Δ0 met15Δ0 ura3Δ0 pRS316-CUP1 ade2::MET25 15xPgal-cup1::HA-ADE2 sac3Δ::nat	This study
	YAW248	PGAL1-HA thp1Δ	MATa his3Δ1 leu2Δ0 met15Δ0 ura3Δ0 pRS316-CUP1 ade2::MET25 15xPgal-cup1::HA-ADE2 thp1Δ::nat	This study
	YAW63	3xCUP1 mus81Δyen1Δ	MATα his3Δ1 leu2Δ0 lys2Δ0 ura3Δ0 ade2Δ::Leu2 cup1Δ::Ade2-3xCUP1 yen1Δ::nat mus81Δ::kan	This study
	YAW121	3xCUP1 mus81Δyen1Δpol32Δ	MATα his3Δ1 leu2Δ0 lys2Δ0 ura3Δ0 ade2Δ::Leu2 cup1Δ::Ade2-3xCUP1 yen1Δ::nat mus81Δ::kan pol32Δ::hyg	This study
	YAW1	3xCUP1 rad51Δ	MATα his3Δ1 leu2Δ0 lys2Δ0 ura3Δ0 ade2Δ::Leu2 cup1Δ::Ade2-3xCUP1 rad51Δ::nat	This study
	YAW5	3xCUP1 rad52Δ	MATα his3Δ1 leu2Δ0 lys2Δ0 ura3Δ0 ade2Δ::Leu2 cup1Δ::Ade2-3xCUP1 rad52Δ::nat	This study
	YAW23	3xCUP1 mus81Δ	MATα his3Δ1 leu2Δ0 lys2Δ0 ura3Δ0 ade2Δ::Leu2 cup1Δ::Ade2-3xCUP1 mus81Δ::nat	This study
	YAW26	3xCUP1 yen1Δ	MATα his3Δ1 leu2Δ0 lys2Δ0 ura3Δ0 ade2Δ::Leu2 cup1Δ::Ade2-3xCUP1 yen1Δ::nat	This study
	YAW20	3xCUP1 mrc1Δ	MATα his3Δ1 leu2Δ0 lys2Δ0 ura3Δ0 ade2Δ::Leu2 cup1Δ::Ade2-3xCUP1 mrc1Δ::nat	This study
	YAW369	3xCUP1 tof1Δ	MATα his3Δ1 leu2Δ0 lys2Δ0 ura3Δ0 ade2Δ::Leu2 cup1Δ::Ade2-3xCUP1 tof1Δ::nat	This study
	YAW244	3xCUP1 clb5Δ	MATα his3Δ1 leu2Δ0 lys2Δ0 ura3Δ0 ade2Δ::Leu2 cup1Δ::Ade2-3xCUP1 clb5Δ::nat	This study
	YAW223	3xCUP1 sic1Δ	MATα his3Δ1 leu2Δ0 lys2Δ0 ura3Δ0 ade2Δ::Leu2 cup1Δ::Ade2-3xCUP1 sic1Δ::nat	This study
	YAW220	3xCUP1 dia2Δ	MATα his3Δ1 leu2Δ0 lys2Δ0 ura3Δ0 ade2Δ::Leu2 cup1Δ::Ade2-3xCUP1 dia2Δ::nat	This study
	YAW123	3xCUP1 rad27Δ	MATα his3Δ1 leu2Δ0 lys2Δ0 ura3Δ0 ade2Δ::Leu2 cup1Δ::Ade2-3xCUP1 rad27Δ::nat	This study
	YAW254	3xCUP1 clb5Δrad27Δ	MATα his3Δ1 leu2Δ0 lys2Δ0 ura3Δ0 ade2Δ::Leu2 cup1Δ::Ade2-3xCUP1 clb5Δ::nat rad27Δ::kan	This study
	YAW69	3xCUP1 sml1Δ	MATα his3Δ1 leu2Δ0 lys2Δ0 ura3Δ0 ade2Δ::Leu2 cup1Δ::Ade2-3xCUP1 sml1Δ::nat	This study
	YAW71	3xCUP1 sml1Δrad53Δ	MATα his3Δ1 leu2Δ0 lys2Δ0 ura3Δ0 ade2Δ::Leu2 cup1Δ::Ade2-3xCUP1 sml1Δ::nat rad53Δ::kan	This study
	YAW73	3xCUP1 sml1Δmec1Δ	MATα his3Δ1 leu2Δ0 lys2Δ0 ura3Δ0 ade2Δ::Leu2 cup1Δ::Ade2-3xCUP1 sml1Δ::nat mec1Δ::kan	This study
	YAW311	3xCUP1 RSC30 Control	MATα his3Δ1 leu2Δ0 lys2Δ0 ura3Δ0 ade2Δ::Leu2 cup1Δ::Ade2-3xCUP1 RSC30-ura3	This study
	YAW313	3xCUP1 RSC30 Origin	MATα his3Δ1 leu2Δ0 lys2Δ0 ura3Δ0 ade2Δ::Leu2 cup1Δ::Ade2-3xCUP1 RSC30-ARS4-ura3	This study
	YAW342	Control (Origin RSC30)	MATa his3Δ1 leu2Δ0 met15Δ0 ura3Δ0 RSC30-ura	This study
	YAW344	Origin (RSC30)	MATa his3Δ1 leu2Δ0 met15Δ0 ura3Δ0 RSC30-ARSH4-ura	This study
	YRH32	3xGFP-CUP1	MATα his3Δ1 leu2Δ0 lys2Δ0 ura3Δ0 ade2Δ::Leu2 cup1Δ::Ade2-3xGFP-CUP1	This study
	YAW275	15xPgal-cup1::HA (ARS control)	MATa his3Δ1 leu2Δ0 met15Δ0 ura3Δ0 ade2Δ::MET25 15xPgal-cup1::HA-ADE2 CLC1-ura	This study
	YAW265	15xPgal-cup1::HA ARS4	MATa his3Δ1 leu2Δ0 met15Δ0 ura3Δ0 ade2Δ::MET25 15xPgal-cup1::HA-ADE2 CLC1-ARS4-ura	This study
	YAW252	15xPgal-cup1::HA sac3Δ	MATa his3Δ1 leu2Δ0 met15Δ0 ura3Δ0 pRS316-CUP1 ade2Δ::MET25 15xPgal-cup1::HA-ADE2 sac3Δ::nat	This study
	YAW383	3xCUP1 mph1Δ	MATα his3Δ1 leu2Δ0 lys2Δ0 ura3Δ0 ade2Δ::Leu2 cup1Δ::Ade2-3xCUP1 mph1Δ::nat	This study
	YAW386	3xCUP1 pif1Δ	MATα his3Δ1 leu2Δ0 lys2Δ0 ura3Δ0 ade2Δ::Leu2 cup1Δ::Ade2-3xCUP1 pif1Δ::nat	This study
	YAW387	3xCUP1 pif1Δpol32Δ	MATα his3Δ1 leu2Δ0 lys2Δ0 ura3Δ0 ade2Δ::Leu2 cup1Δ::Ade2-3xCUP1 pif1Δ::nat pol32Δ::kan	This study
	YAW388	Origin (RSC30) clb5Δ	MATa his3Δ1 leu2Δ0 met15Δ0 ura3Δ0 RSC30-ARSH4-ura clb5Δ::nat	This study
	YAW389	3xGFP-CUP1 hst3Δhst4Δ	MATα his3Δ1 leu2Δ0 lys2Δ0 ura3Δ0 ade2Δ::Leu2 cup1Δ::Ade2-3xGFP-CUP1 hst3Δ::nat hst4Δ::kan	This study
	YAW29	3xCUP1 rad59Δ	MATα his3Δ1 leu2Δ0 lys2Δ0 ura3Δ0 ade2Δ::Leu2 cup1Δ::Ade2-3xCUP1 rad59Δ::nat	This study
