# Supplementary material for: Stimulation of adaptive gene amplification by origin firing under replication fork constraint
Source: Nucleic Acids Res. 2022 Jan 8;50(2):915–36. doi: 10.1093/nar/gkab1257 (PMC8789084; doi:10.1093/nar/gkab1257)
Supplement: gkab1257_Supplemental_Files [file gkab1257_supplemental_files.zip › Supplementary Table 2.xlsx]

## Sheet: Sheet1
Direction	Oligonucleotide Sequences	Description
Forward	AATTCTAAGAAAGGCAAGGTTGA	CUP1 flanking probe (single-copy target) for BY4741 gDNA
Reverse	GAACTCAGTCATCGATGAAGACTGACCTAGAAGCGAATG
Forward	AACTGACCATGCATGCTAGTTAGAAAAAGACATTTTTGCTGT	CUP1 repeat probe (multi-copy target) for BY4741 gDNA
Reverse	GGATCCTAATACGACTCACTATAGGGAGAGGATCATTTCCCAGAGCAGCATGA
Forward	ATGTTCAGCGAATTAATTAACTTCCA	CUP1 RNA probe for BY4741 gDNA
Reverse	GGATCCTAATACGACTCACTATAGGGAGAGGATCATTTCCCAGAGCAGCATGA
Forward	AACTAACAACCAGAAATAGGCTTTAGTTAACTCAATCGGTAATTACGGATCCCCGGGTTAATTAA	Deletion cassette for POL32 on pFA6A-NatMX6 or pFA6A-HygMX6 plasmid
Reverse	TTACATCACAATTAGTAATGGAAAGTGTTTGGAAAAAAAAGAAGAGAATTCGAGCTCGTTTAAAC
Forward	CAGTAGAGTTAAAAGGTCAATTCAACCGGTCTTCAATAAGACATGCGGATCCCCGGGTTAATTAAG	Deletion cassette for RTT109 on pFA6A-KanMX6 plasmid
Reverse	CGATGCTACATACGTGTACTAAATAATAAATATCAATATGTATCAGAATTCGAGCTCGTTTAAAC
Forward	AAAGTGTCACTCCTTGCTTATCGAAGGAACTATCGATTCCTAATTCGGATCCCCGGGTTAATTAAG	Deletion cassette for RNH1 on pFA6A-NatMX6 plasmid
Reverse	TTACAGGTACAACAGGTCCAGTAAGAAGCCAAGCAAAAAACAGCAGAATTCGAGCTCGTTTAAAC
Forward	AAAAACCTTGAAAACAACTACTGCACACCAAATTGATACGATTAACGGATCCCCGGGTTAATTAAG	Deletion cassette for RNH201 on pFA6A-KanMX6 plasmid
Reverse	TGTAGTATTACATGAAGATATATAGTATGTGCAAACTGGAGGTGAGAATTCGAGCTCGTTTAAAC
Forward	GCATTCAAAGTAAGAAACAGGGCAGGGATAAAAGGATAGATAGCACGGATCCCCGGGTTAATTAAG	Deletion cassette for THP1 on pFA6A-NatMX6 plasmid
Reverse	CATAATGTCGCTCCTTCTCTTCTATTTCCTATATATATCTACATAGAATTCGAGCTCGTTTAAAC
Forward	TGTTGGTACTCATTTCAGGTAATACTCTTGGAAGGTATCCCTTAACGGATCCCCGGGTTAATTAAG	Deletion cassette for SAC3 on pFA6A-NatMX6 plasmid
Reverse	TATAGAAAAAATGCACATTTCTTTTGTTTATATATTACAAATGCTGAATTCGAGCTCGTTTAAAC
Forward	TATAGCACTCATAAGACGGCAAAGTTCCCCCAAGCTCCACCCAGGCGGATCCCCGGGTTAATTAAG	Deletion cassette for MED31 on pFA6A-NatMX6 plasmid
Reverse	AATAGATATATGAATGCGTGCGAATGTAGTTATAATTAGGTGTGTGAATTCGAGCTCGTTTAAAC
Forward	GCAAATCTTGTAAGTCGGCGCTCGAAAGCACAGTAGCAATCCATCCGGATCCCCGGGTTAATTAAG	Deletion cassette for SRB2 on pFA6A-NatMX6 plasmid
Reverse	ATATACAAACAGAAAAAAAAAAAAAGAAAAAGCATTCGTAAGAACGAATTCGAGCTCGTTTAAAC
Forward	TATTGCATTTTACCTACTTGTATATTCTGGATACTGCACAAGAAAATGCGGATCCCCGGGTTAATTAAG	Deletion cassette for YEN1 on pFA6A-NatMX6 plasmid
Reverse	GCGATCAACTGTGGTGGCGGATTTTTTGACGCTGTGCCCGTTAACGAATTCGAGCTCGTTTAAAC
Forward	AAGTTTCAAAGGATTGATACGAACACACATTCCTAGCATGAAAGCCGGATCCCCGGGTTAATTAAG	Deletion cassette for MUS81 on pFA6A-KanMX6 or pFA6A-NatMX6 plasmid
Reverse	TTTTTTCTTTATAAAACCTTGCAGGGATGACTATATTTCAAATTGGAATTCGAGCTCGTTTAAAC
Forward	CAGACGTAGTTATTTGTTAAAGGCCTACTAATTTGTTATCGTCATCGGATCCCCGGGTTAATTAAG	Deletion cassette for RAD51 on pFA6A-NatMX6 plasmid
Reverse	TGAAAGTAAACCTGTGTAAATAAATAGAGACAAGAGACCAAATACGAATTCGAGCTCGTTTAAAC
Forward	TTGCCAAGAACTGCTGAAGGTTCTGGTGGCTTTGGTGTGTTGTTGCGGATCCCCGGGTTAA	Deletion cassette for RAD52 on pFA6A-NatMX6 plasmid
Reverse	TAAATAATGATGCAAATTTTTTATTTGTTTCGGCCAGGAAGCGTTCGATGAATTCGAGCTCGTT
Forward	GAAGTTCGTTATTCGCTTTTGAACTTATCACCAAATATTTTAGTGCGGATCCCCGGGTTAATTAAG	Deletion cassette for MRC1 on pFA6A-NatMX6 plasmid
Reverse	AGCTTCTGGAGTTCAATCAACTTCTTCGGAAAAGATAAAAAACCAGAATTCGAGCTCGTTTAAAC
Forward	AGCTTGTGGGGTTTAGTGTATCTTTAATATAGGAGGGCGCACACTCGGATCCCCGGGTTAATTAAG	Deletion cassette for TOF1 on pFA6A-NatMX6 plasmid
Reverse	CTAAAATTACACGTATTAAAGGGATTAATTACTACATATTCATTCGAATTCGAGCTCGTTTAAAC
Forward	GCGCTTTTCCCTGTATTTAAAGCCGCTGAACACCTTTACTGAACACGGATCCCCGGGTTAATTAAG	Deletion cassette for CLB5 on pFA6A-NatMX6 plasmid
Reverse	AAAATGTAAAGAGTATGCGAATTCATGAGCATTACTAGTACTAATGAATTCGAGCTCGTTTAAAC
Forward	CCTCTACGGAATTTTGACCCTTGAAGCAGGGACTATTACACGAAACGGATCCCCGGGTTAATTAAG	Deletion cassette for SIC1 on pFA6A-NatMX6 plasmid
Reverse	GTAAATAAAATATAATCGTTCCAGAAACTTTTTTTTTTCATTTCTGAATTCGAGCTCGTTTAAAC
Forward	GCCATGTCGTATAAATTTATTACCAAGAACAAAAAATACACCCCGCGGATCCCCGGGTTAATTAAG	Deletion cassette for DIA2 on pFA6A-NatMX6 plasmid
Reverse	AGAATTTTCCGAAGGATACTGCATTATCATCAGTGATTTATTAATGAATTCGAGCTCGTTTAAAC
Forward	GCATACATTGGAAAGAAATAGGAAACGGACACCGGAAGAAAAAATCGGATCCCCGGGTTAATTAAG	Deletion cassette for RAD27 on pFA6A-NatMX6 or pFA6A-KanMX6 plasmid
Reverse	TGCCAAGGTGAAGGACCAAAAGAAGAAAGTGGAAAAAGAACCCCCGAATTCGAGCTCGTTTAAAC
Forward	TACGGTCTCACTAACCTCTCTTCAACTGCTCAATAATTTCCCGCTCGGATCCCCGGGTTAATTAAG	Deletion cassette for SML1 on pFA6A-NatMX6 plasmid
Reverse	CTAGTGGGAAATGGAAAGAGAAAAGAAAAGAGTATGAAAGGAACTGAATTCGAGCTCGTTTAAAC
Forward	GAGAGAATAGTGAGAAAAGATAGTGTTACACAACATCAACTAAAACGGATCCCCGGGTTAA	Deletion cassette for RAD53 on pFA6A-KanMX6 plasmid
Reverse	CTCTCTTAAAAAGGGGCAGCATTTTCTATGGGTATTTGTCCTTGGCGATGAATTCGAGCTCGTT
Forward	GGACAACAAGAACGACATACACCGCGTAAAGGCCCACAAGACTGCCGGATCCCCGGGTTAATTAAG	Deletion cassette for MEC1 on pFA6A-KanMX6 plasmid
Reverse	AGATCAAGAGGAAGTTCGTCTGTTGCCGAAAATGGTGGAAAGTCGGAATTCGAGCTCGTTTAAAC
Forward	CGGAAGAAGCGTCGTGGCTCGATGGAAAGCATGTGGTATTTGGACTTCACACCGCAGGGTAATAACTGA	Integration of URA3 marker adjacent to CUP1 locus (Control)
Reverse	ACACGTGCTGTATGTAGTTCACCACATCCATGCCGTCCACAACCTAGGCAAGCGATCCGTCCTAAG
Forward	CGGAAGAAGCGTCGTGGCTCGATGGAAAGCATGTGGTATTTGGACTTCACACCGCAGGGTAATAACTGA	Integration of ARSH4-URA3 adjacent to CUP1 locus (new ARS)
Reverse	ACACGTGCTGTATGTAGTTCACCACATCCATGCCGTCCACAACCTAAGACTCTAGGGGGATCGCCAA
