# Supplementary material for: Stimulation of adaptive gene amplification by origin firing under replication fork constraint
Source: Nucleic Acids Res. 2022 Jan 8;50(2):915–36. doi: 10.1093/nar/gkab1257 (PMC8789084; doi:10.1093/nar/gkab1257)
Supplement: gkab1257_Supplemental_Files [file gkab1257_supplemental_files.zip › Supplementary Table 3.xlsx]

## Sheet: Sheet1
	Postion	Gene	CNV	Type
	1	MRC1	4.07199	Deletion
	2	H3K56Q	3.42852	Substitution
	3	POL32	2.77127	Deletion
	4	SIC1	2.76335	Deletion
	5	HDA2	2.43154	Deletion
	6	HDA1	2.12693	Deletion
	7	RAD27	2.11682	Deletion
	8	HST3/HST4	2.09187	Double Deletion
	9	HDA1/SIR2	1.91947	Double Deletion
	10	CDC40	1.89363	Deletion
	11	SGF73	1.84332	Deletion
	12	TOF1	1.83488	Deletion
	13	TOP1	1.83228	Deletion
	14	SAE2	1.73729	Deletion
	15	GCN5	1.72474	Deletion
	16	MPK1	1.67929	Deletion
	17	CLB5	1.63191	Deletion
	18	TCO89	1.60479	Deletion
	19	WSS1	1.52365	Deletion
	20	YKU80	1.48621	Deletion
	21	THO2	1.47743	Deletion
	22	YEN1	1.47305	Deletion
	23	HST1	1.45824	Deletion
	24	DUN1	1.45776	Deletion
	25	NUP133	1.41844	Deletion
	26	FOB1	1.39156	Deletion
	27	SLT2	1.38521	Deletion
	28	HTL1	1.3751	Deletion
	29	RAD17	1.35552	Deletion
	30	YTA7	1.33301	Deletion
	31	NGG1	1.31398	Deletion
	32	ESC2	1.30791	Deletion
	33	CSM2	1.2828	Deletion
	34	KSS1	1.2722	Deletion
	35	RRM3	1.24594	Deletion
	36	TSA1	1.24364	Deletion
	37	SPO11	1.23269	Deletion
	38	NHP6B	1.23247	Deletion
	39	YKU70	1.21819	Deletion
	40	RMI1	1.21531	Deletion
	41	HEH2	1.21336	Deletion
	42	DPB4	1.20919	Deletion
	43	SRS2	1.2063	Deletion
	44	FUS3	1.19198	Deletion
	45	MRE11	1.18581	Deletion
	46	HEH1	1.17696	Deletion
	47	NHP6A/NHP6B	1.17677	Double Deletion
	48	POL2-DAmP	1.17116	DAmP
	49	H3K9Q	1.16243	Substitution
	50	NAP1	1.15964	Deletion
	51	PAN2	1.15902	Deletion
	52	DOS1	1.15303	Deletion
	53	SDC1	1.15242	Deletion
	54	SWR1	1.15076	Deletion
	55	SIZ1	1.14953	Deletion
	56	STE11	1.14807	Deletion
	57	ADA2	1.13505	Deletion
	58	TOP3	1.13474	Deletion
	59	SGS1	1.13465	Deletion
	60	CSM3	1.13353	Deletion
	61	RAD7	1.13021	Deletion
	62	EXO1	1.12893	Deletion
	63	NUP84	1.11985	Deletion
	64	MMS4	1.11979	Deletion
	65	ROM2	1.11757	Deletion
	66	RAD51	1.10703	Deletion
	67	RAD30	1.10702	Deletion
	68	NHP6A	1.07035	Deletion
	69	NUP120	1.06835	Deletion
	70	BUB3	1.06734	Deletion
	71	H3K27Q	1.06599	Substitution
	72	RAS2	1.06372	Deletion
	73	MUS81	1.05608	Deletion
	74	RAD5	1.04956	Deletion
	75	H3K9R	1.04211	Substitution
	76	UBP8	1.03737	Deletion
	77	BCK1	1.02948	Deletion
	78	CHL1	1.02784	Deletion
	79	SPS1	1.0258	Deletion
	80	TEL1	1.01467	Deletion
	81	DOT1	1.00878	Deletion
	82	RAD28	1.00378	Deletion
	83	wt	1	Wild type
	84	RAD26	0.999361	Deletion
	85	RNR4	0.99043	Deletion
	86	REV1	0.984382	Deletion
	87	MPH1	0.979757	Deletion
	88	HPR1	0.978693	Deletion
	89	DDC1	0.972154	Deletion
	90	MMS2	0.964644	Deletion
	91	CHK1	0.958741	Deletion
	92	RNH1	0.938514	Deletion
	93	SRB8	0.93755	Deletion
	94	LGE1	0.936725	Deletion
	95	MLP1	0.932378	Deletion
	96	CDC45-DAmP	0.925119	DAmP
	97	RAD24	0.913182	Deletion
	98	RAD5	0.910365	Deletion
	99	REV3	0.907609	Deletion
	100	DCC1	0.899606	Deletion
	101	ACE1	0.897529	Deletion
	102	REV7	0.891612	Deletion
	103	XRN1	0.886519	Deletion
	104	SGF29	0.886185	Deletion
	105	ATG1	0.883563	Deletion
	106	MED31	0.874578	Deletion
	107	YPK2	0.870683	Deletion
	108	THP2	0.868793	Deletion
	109	RIF1	0.867843	Deletion
	110	RAD1	0.867156	Deletion
	111	RTT103	0.8633	Deletion
	112	SMK1	0.861595	Deletion
	113	ELG1	0.858096	Deletion
	114	RLF2	0.854385	Deletion
	115	HCS1	0.849191	Deletion
	116	STE7	0.844872	Deletion
	117	SLX8	0.844202	Deletion
	118	PPG1	0.840238	Deletion
	119	SIZ2	0.829784	Deletion
	120	RAD54	0.823647	Deletion
	121	RAD10	0.807048	Deletion
	122	SMC2-DAmP	0.806932	DAmP
	123	LRS4	0.801061	Deletion
	124	NPL3	0.800753	Deletion
	125	PIF1	0.789769	Deletion
	126	SHU2	0.785296	Deletion
	127	RAD61	0.776888	Deletion
	128	PPH21	0.771302	Deletion
	129	SLC1	0.770158	Deletion
	130	RAD9	0.767705	Deletion
	131	YPK1	0.76451	Deletion
	132	RAD2	0.761714	Deletion
	133	SMC1-DAmP	0.759722	DAmP
	134	SMC5-DAmP	0.758908	DAmP
	135	ATG19	0.754392	Deletion
	136	CTF8	0.743953	Deletion
	137	ECM11	0.735533	Deletion
	138	DNA2-DAmP	0.734568	DAmP
	139	PBS2	0.731372	Deletion
	140	TID1	0.722902	Deletion
	141	DLS1	0.695782	Deletion
	142	MDM20	0.689486	Deletion
	143	SMA1	0.689336	Deletion
	144	DDR2	0.680382	Deletion
	145	ULS1	0.676156	Deletion
	146	IRC6	0.667766	Deletion
	147	DNL4	0.6675	Deletion
	148	RAD50	0.663732	Deletion
	149	SAP190	0.660593	Deletion
	150	IRC7	0.649224	Deletion
	151	SPT3	0.643229	Deletion
	152	CTF19	0.610449	Deletion
	153	IRC3	0.599505	Deletion
	154	RAD18	0.591013	Deletion
	155	CSI1	0.582167	Deletion
	156	RAD57	0.555677	Deletion
	157	HPR1	0.55018	Deletion
	158	VPS72	0.549899	Deletion
	159	ARP5	0.54635	Deletion
	160	RNR3	0.544807	Deletion
	161	RLM1	0.541937	Deletion
	162	MSH2	0.537894	Deletion
	163	MGS1	0.532498	Deletion
	164	SWD1	0.525689	Deletion
	165	RAD14	0.521365	Deletion
	166	HUS1	0.502247	Deletion
	167	RAD55	0.500908	Deletion
	168	CTF18	0.488265	Deletion
	169	FUN30	0.470621	Deletion
	170	SSN2	0.462244	Deletion
	171	XRS2	0.4601	Deletion
	172	SET2	0.448556	Deletion
	173	RAD4	0.439864	Deletion
	174	HIR1	0.438986	Deletion
	175	SLX5	0.43893	Deletion
	176	CBC2	0.413053	Deletion
	177	RAD23	0.38751	Deletion
	178	CAC2	0.365157	Deletion
	179	MMS22	0.348506	Deletion
	180	IRC5	0.313984	Deletion
	181	HOG1	0.308062	Deletion
	182	RTT106	0.302044	Deletion
	183	CKB1	0.287152	Deletion
	184	MSH3	0.274128	Deletion
	185	RTF1	0.266007	Deletion
	186	STO1	0.249061	Deletion
	187	MED1	0.248051	Deletion
	188	RPD3	0.216798	Deletion
	189	UBC5	0.173944	Deletion
	190	DHH1	0.153202	Deletion
	191	SIN3	0.141927	Deletion
	192	SIT4	0.140474	Deletion
	193	SRB2	0.108609	Deletion
	194	RTT101	0.107865	Deletion
	195	RAD52	0.0811917	Deletion
	196	CDC73	0.0707831	Deletion
	197	CTF4	0.058055	Deletion
	198	RTT109	0.0429038	Deletion
	199	RTT107	0.0358544	Deletion
	200	RAD59	0.0316377	Deletion
	201	SAC3	0.0288471	Deletion
	202	CCR4	0.0279638	Deletion
	203	RAD6	0.0249697	Deletion
	204	BRE1	0.0228187	Deletion
	205	MMS1	0.0162811	Deletion
	206	ELP1	0.0125196	Deletion
	207	H3K56R	0.00119661	Substitution
	208	THP1	0.000795464	Deletion
